# Supplementary material for: Lobe-Specific Analysis of Sublobar Lung Resection for NSCLC Patients with Tumors ≤ 2 cm
Source: Cancers (Basel). 2022 Jul 4;14(13):3265. doi: 10.3390/cancers14133265 (PMC9265391; doi:10.3390/cancers14133265)
Supplement: Supplementary file 1 [file cancers-14-03265-s001.zip]

Archive with 16 entries (13 files):
- supplementary materials/
- supplementary materials/.DS_Store
- supplementary materials/revised figure s1.jpg
- supplementary materials/revised figure s2.jpg
- supplementary materials/revised figure s3.jpg
- supplementary materials/revised figure s4.jpg
- supplementary materials/table S1.pdf
- __MACOSX/
- __MACOSX/._supplementary materials
- __MACOSX/supplementary materials/
- __MACOSX/supplementary materials/._.DS_Store
- __MACOSX/supplementary materials/._revised figure s1.jpg
- __MACOSX/supplementary materials/._revised figure s2.jpg
- __MACOSX/supplementary materials/._revised figure s3.jpg
- __MACOSX/supplementary materials/._revised figure s4.jpg
- __MACOSX/supplementary materials/table S1.pdf
